# Supplementary material for: Identification of a Pyroptosis-Related Prognostic Signature Combined With Experiments in Hepatocellular Carcinoma
Source: Front Mol Biosci. 2022 Mar 4;9:822503. doi: 10.3389/fmolb.2022.822503 (PMC8931679; doi:10.3389/fmolb.2022.822503)
Supplement: Supplementary file 1 [file Table2.XLSX]

## Sheet: Supplementary Table 2 
ID	Age	Gender	Grade	Stage	T	M	N
TCGA-DD-A3A2	76	Female	1	I	T1	M0	N0
TCGA-DD-A73F	77	Female	1	I	T1	M0	N0
TCGA-G3-AAV4	83	Female	1	I	T1	M0	N0
TCGA-DD-A4NL	46	Male	1	I	T1	M0	N0
TCGA-DD-AAVP	48	Male	1	I	T1	M0	N0
TCGA-G3-AAV2	50	Male	1	I	T1	M0	N0
TCGA-KR-A7K8	57	Male	1	I	T1	M0	N0
TCGA-KR-A7K2	64	Male	1	I	T1	M0	N0
TCGA-KR-A7K0	65	Male	1	I	T1	M0	N0
TCGA-DD-A4NO	65	Male	1	I	T1	M0	N0
TCGA-DD-A73E	66	Male	1	I	T1	M0	N0
TCGA-DD-A1ED	68	Male	1	I	T1	M0	N0
TCGA-BC-A69I	69	Male	1	I	T1	M0	N0
TCGA-FV-A2QR	75	Male	1	I	T1	M0	N0
TCGA-DD-AADY	55	Female	2	I	T1	M0	N0
TCGA-DD-A11D	57	Female	2	I	T1	M0	N0
TCGA-DD-AAE6	59	Female	2	I	T1	M0	N0
TCGA-DD-A4NS	61	Female	2	I	T1	M0	N0
TCGA-DD-AACT	69	Female	2	I	T1	M0	N0
TCGA-DD-A73B	72	Female	2	I	T1	M0	N0
TCGA-DD-A1EB	72	Female	2	I	T1	M0	N0
TCGA-DD-AAD0	73	Female	2	I	T1	M0	N0
TCGA-DD-AAD8	73	Female	2	I	T1	M0	N0
TCGA-BD-A3EP	75	Female	2	I	T1	M0	N0
TCGA-DD-A4NB	25	Male	2	I	T1	M0	N0
TCGA-DD-AAVW	35	Male	2	I	T1	M0	N0
TCGA-DD-AAVZ	38	Male	2	I	T1	M0	N0
TCGA-DD-AAVQ	38	Male	2	I	T1	M0	N0
TCGA-DD-AAD3	43	Male	2	I	T1	M0	N0
TCGA-DD-AAVR	44	Male	2	I	T1	M0	N0
TCGA-DD-A3A3	45	Male	2	I	T1	M0	N0
TCGA-DD-A1EI	46	Male	2	I	T1	M0	N0
TCGA-G3-AAUZ	48	Male	2	I	T1	M0	N0
TCGA-DD-AAE3	50	Male	2	I	T1	M0	N0
TCGA-DD-AAC9	51	Male	2	I	T1	M0	N0
TCGA-DD-AAW0	54	Male	2	I	T1	M0	N0
TCGA-DD-AAVS	56	Male	2	I	T1	M0	N0
TCGA-G3-A25Z	58	Male	2	I	T1	M0	N0
TCGA-G3-AAV0	58	Male	2	I	T1	M0	N0
TCGA-DD-AAEB	60	Male	2	I	T1	M0	N0
TCGA-DD-AACC	61	Male	2	I	T1	M0	N0
TCGA-G3-A3CK	61	Male	2	I	T1	M0	N0
TCGA-DD-AADS	63	Male	2	I	T1	M0	N0
TCGA-G3-A25S	64	Male	2	I	T1	M0	N0
TCGA-RC-A7SF	66	Male	2	I	T1	M0	N0
TCGA-DD-AAD2	66	Male	2	I	T1	M0	N0
TCGA-G3-A25V	68	Male	2	I	T1	M0	N0
TCGA-DD-AAW2	69	Male	2	I	T1	M0	N0
TCGA-DD-AAW3	69	Male	2	I	T1	M0	N0
TCGA-5C-A9VH	70	Male	2	I	T1	M0	N0
TCGA-DD-AACK	70	Male	2	I	T1	M0	N0
TCGA-DD-A73A	71	Male	2	I	T1	M0	N0
TCGA-G3-A3CI	71	Male	2	I	T1	M0	N0
TCGA-DD-AAE7	72	Male	2	I	T1	M0	N0
TCGA-DD-AAEI	72	Male	2	I	T1	M0	N0
TCGA-DD-A4NF	72	Male	2	I	T1	M0	N0
TCGA-DD-AAEH	73	Male	2	I	T1	M0	N0
TCGA-DD-A11B	73	Male	2	I	T1	M0	N0
TCGA-G3-A3CG	80	Male	2	I	T1	M0	N0
TCGA-DD-A1EC	20	Female	3	I	T1	M0	N0
TCGA-DD-AADI	43	Female	3	I	T1	M0	N0
TCGA-RC-A7S9	47	Female	3	I	T1	M0	N0
TCGA-G3-A25Y	52	Female	3	I	T1	M0	N0
TCGA-DD-A4ND	56	Female	3	I	T1	M0	N0
TCGA-DD-A4NN	56	Female	3	I	T1	M0	N0
TCGA-DD-A1EF	57	Female	3	I	T1	M0	N0
TCGA-DD-AAEG	59	Female	3	I	T1	M0	N0
TCGA-G3-A25U	63	Female	3	I	T1	M0	N0
TCGA-DD-AACL	66	Female	3	I	T1	M0	N0
TCGA-DD-AADA	66	Female	3	I	T1	M0	N0
TCGA-DD-AADJ	70	Female	3	I	T1	M0	N0
TCGA-DD-A73G	73	Female	3	I	T1	M0	N0
TCGA-DD-AACB	74	Female	3	I	T1	M0	N0
TCGA-DD-A4NR	85	Female	3	I	T1	M0	N0
TCGA-DD-A4NP	32	Male	3	I	T1	M0	N0
TCGA-DD-AACN	32	Male	3	I	T1	M0	N0
TCGA-DD-AACS	39	Male	3	I	T1	M0	N0
TCGA-DD-AACO	40	Male	3	I	T1	M0	N0
TCGA-DD-AACW	43	Male	3	I	T1	M0	N0
TCGA-DD-AADP	45	Male	3	I	T1	M0	N0
TCGA-DD-AADW	48	Male	3	I	T1	M0	N0
TCGA-DD-AADV	50	Male	3	I	T1	M0	N0
TCGA-DD-AAED	51	Male	3	I	T1	M0	N0
TCGA-DD-AAE2	51	Male	3	I	T1	M0	N0
TCGA-DD-AAE1	52	Male	3	I	T1	M0	N0
TCGA-DD-AADC	53	Male	3	I	T1	M0	N0
TCGA-DD-AACV	53	Male	3	I	T1	M0	N0
TCGA-DD-AAD5	54	Male	3	I	T1	M0	N0
TCGA-DD-AADO	55	Male	3	I	T1	M0	N0
TCGA-DD-AADR	58	Male	3	I	T1	M0	N0
TCGA-RC-A7SK	59	Male	3	I	T1	M0	N0
TCGA-DD-AACU	59	Male	3	I	T1	M0	N0
TCGA-DD-AACY	61	Male	3	I	T1	M0	N0
TCGA-DD-AACE	62	Male	3	I	T1	M0	N0
TCGA-MI-A75C	64	Male	3	I	T1	M0	N0
TCGA-DD-AACP	64	Male	3	I	T1	M0	N0
TCGA-DD-AACA	65	Male	3	I	T1	M0	N0
TCGA-DD-AAEA	65	Male	3	I	T1	M0	N0
TCGA-DD-A11A	67	Male	3	I	T1	M0	N0
TCGA-DD-AACF	68	Male	3	I	T1	M0	N0
TCGA-DD-A11C	69	Male	3	I	T1	M0	N0
TCGA-DD-AAE9	69	Male	3	I	T1	M0	N0
TCGA-DD-AAC8	72	Male	3	I	T1	M0	N0
TCGA-DD-A1EG	76	Male	3	I	T1	M0	N0
TCGA-DD-AAD1	51	Female	4	I	T1	M0	N0
TCGA-DD-AACZ	63	Female	4	I	T1	M0	N0
TCGA-DD-AADF	64	Female	4	I	T1	M0	N0
TCGA-DD-AACD	48	Male	4	I	T1	M0	N0
TCGA-DD-AADB	51	Male	4	I	T1	M0	N0
TCGA-DD-AADD	51	Male	4	I	T1	M0	N0
TCGA-DD-AAEE	55	Male	4	I	T1	M0	N0
TCGA-DD-AADL	58	Male	4	I	T1	M0	N0
TCGA-KR-A7K7	61	Female	1	II	T2	M0	N0
TCGA-5C-AAPD	61	Male	1	II	T2	M0	N0
TCGA-CC-A8HV	51	Female	2	II	T2	M0	N0
TCGA-DD-A4NJ	54	Female	2	II	T2	M0	N0
TCGA-G3-AAV3	58	Female	2	II	T2	M0	N0
TCGA-ED-A5KG	60	Female	2	II	T2	M0	N0
TCGA-5R-AAAM	65	Female	2	II	T2	M0	N0
TCGA-DD-A3A6	72	Female	2	II	T2	M0	N0
TCGA-DD-A118	77	Female	2	II	T2	M0	N0
TCGA-UB-A7MA	62	Female	2	II	T2	M0	N0
TCGA-G3-AAV7	38	Male	2	II	T2	M0	N0
TCGA-DD-AAVX	38	Male	2	II	T2	M0	N0
TCGA-CC-5261	44	Male	2	II	T2	M0	N0
TCGA-G3-A5SI	44	Male	2	II	T2	M0	N0
TCGA-DD-AAVU	46	Male	2	II	T2	M0	N0
TCGA-ED-A459	47	Male	2	II	T2	M0	N0
TCGA-CC-A7IG	47	Male	2	II	T2	M0	N0
TCGA-CC-5258	48	Male	2	II	T2	M0	N0
TCGA-G3-A3CJ	52	Male	2	II	T2	M0	N0
TCGA-RC-A7SB	53	Male	2	II	T2	M0	N0
TCGA-CC-A9FS	55	Male	2	II	T2	M0	N0
TCGA-5R-AA1C	57	Male	2	II	T2	M0	N0
TCGA-5C-A9VG	58	Male	2	II	T2	M0	N0
TCGA-MI-A75G	63	Male	2	II	T2	M0	N0
TCGA-G3-AAV5	67	Male	2	II	T2	M0	N0
TCGA-DD-A1EA	68	Male	2	II	T2	M0	N0
TCGA-RG-A7D4	69	Male	2	II	T2	M0	N0
TCGA-DD-AACJ	75	Male	2	II	T2	M0	N0
TCGA-DD-A3A8	75	Male	2	II	T2	M0	N0
TCGA-ED-A7XP	53	Female	3	II	T2	M0	N0
TCGA-DD-A113	55	Female	3	II	T2	M0	N0
TCGA-BC-A3KG	68	Female	3	II	T2	M0	N0
TCGA-DD-AADK	68	Female	3	II	T2	M0	N0
TCGA-DD-A1EL	23	Male	3	II	T2	M0	N0
TCGA-RC-A7SH	42	Male	3	II	T2	M0	N0
TCGA-DD-AACQ	50	Male	3	II	T2	M0	N0
TCGA-DD-AAEK	51	Male	3	II	T2	M0	N0
TCGA-CC-A7IJ	56	Male	3	II	T2	M0	N0
TCGA-DD-AAVV	56	Male	3	II	T2	M0	N0
TCGA-ED-A4XI	58	Male	3	II	T2	M0	N0
TCGA-DD-AADM	58	Male	3	II	T2	M0	N0
TCGA-DD-AADQ	59	Male	3	II	T2	M0	N0
TCGA-DD-AADU	60	Male	3	II	T2	M0	N0
TCGA-DD-A4NQ	60	Male	3	II	T2	M0	N0
TCGA-DD-AACX	66	Male	3	II	T2	M0	N0
TCGA-DD-AACI	69	Male	3	II	T2	M0	N0
TCGA-DD-AACH	69	Male	3	II	T2	M0	N0
TCGA-G3-A25X	73	Male	3	II	T2	M0	N0
TCGA-DD-AACG	52	Male	4	II	T2	M0	N0
TCGA-CC-A123	24	Female	1	III	T3	M0	N0
TCGA-DD-A73C	65	Female	1	III	T3	M0	N0
TCGA-CC-5263	35	Male	1	III	T3	M0	N0
TCGA-CC-A3MB	36	Male	1	III	T3	M0	N0
TCGA-2Y-A9H0	49	Male	1	III	T3	M0	N0
TCGA-CC-A7IH	58	Male	1	III	T3	M0	N0
TCGA-CC-A7IF	59	Male	1	III	T3	M0	N0
TCGA-CC-A7IL	61	Male	1	III	T3	M0	N0
TCGA-DD-A4NV	61	Male	1	III	T3	M0	N0
TCGA-DD-A39W	29	Female	2	III	T3	M0	N0
TCGA-DD-A3A5	66	Female	2	III	T3	M0	N0
TCGA-G3-A25T	45	Female	2	III	T3	M0	N0
TCGA-DD-A4NK	80	Female	2	III	T3	M0	N0
TCGA-ED-A82E	60	Female	2	III	T3	M0	N0
TCGA-CC-A5UD	45	Male	2	III	T3	M0	N0
TCGA-DD-A115	53	Male	2	III	T3	M0	N0
TCGA-CC-A3MC	54	Male	2	III	T3	M0	N0
TCGA-DD-AAW1	55	Male	2	III	T3	M0	N0
TCGA-DD-AAVY	56	Male	2	III	T3	M0	N0
TCGA-CC-A7IE	57	Male	2	III	T3	M0	N0
TCGA-CC-A3MA	61	Male	2	III	T3	M0	N0
TCGA-CC-A9FW	68	Male	2	III	T3	M0	N0
TCGA-CC-5264	71	Male	2	III	T3	M0	N0
TCGA-CC-A8HT	74	Male	2	III	T3	M0	N0
TCGA-ED-A7XO	29	Male	2	III	T3	M0	N0
TCGA-G3-A3CH	53	Male	2	III	T3	M0	N0
TCGA-ED-A97K	54	Male	2	III	T3	M0	N0
TCGA-LG-A9QD	68	Male	2	III	T3	M0	N0
TCGA-DD-A3A1	65	Male	2	III	T3	M0	N0
TCGA-G3-A6UC	65	Male	2	III	T3	M0	N0
TCGA-CC-A8HU	39	Female	3	III	T3	M0	N0
TCGA-BC-4072	74	Female	3	III	T3	M0	N0
TCGA-XR-A8TD	49	Female	3	III	T3	M0	N0
TCGA-5R-AA1D	17	Female	3	III	T3	M0	N0
TCGA-ED-A8O6	50	Female	3	III	T3	M0	N0
TCGA-ED-A66Y	51	Female	3	III	T3	M0	N0
TCGA-G3-AAV6	53	Female	3	III	T3	M0	N0
TCGA-ED-A8O5	59	Female	3	III	T3	M0	N0
TCGA-DD-A4NE	75	Female	3	III	T3	M0	N0
TCGA-DD-A4NH	65	Female	3	III	T3	M0	N0
TCGA-DD-A1EH	23	Male	3	III	T3	M0	N0
TCGA-DD-A3A4	37	Male	3	III	T3	M0	N0
TCGA-CC-A3M9	45	Male	3	III	T3	M0	N0
TCGA-CC-A1HT	50	Male	3	III	T3	M0	N0
TCGA-CC-A7II	54	Male	3	III	T3	M0	N0
TCGA-CC-A7IK	59	Male	3	III	T3	M0	N0
TCGA-CC-A5UC	63	Male	3	III	T3	M0	N0
TCGA-DD-A116	68	Male	3	III	T3	M0	N0
TCGA-DD-A1EE	73	Male	3	III	T3	M0	N0
TCGA-ED-A66X	35	Male	3	III	T3	M0	N0
TCGA-DD-AAD6	66	Male	3	III	T3	M0	N0
TCGA-DD-AADG	70	Male	3	III	T3	M0	N0
TCGA-DD-A3A7	67	Male	3	III	T3	M0	N0
TCGA-DD-AAE0	45	Female	4	III	T3	M0	N0
TCGA-CC-5260	61	Female	1	III	T4	M0	N0
TCGA-CC-5262	67	Male	1	III	T4	M0	N0
TCGA-PD-A5DF	58	Female	2	III	T4	M0	N0
TCGA-CC-5259	60	Female	2	III	T4	M0	N0
TCGA-CC-A5UE	48	Male	2	III	T4	M0	N0
TCGA-MI-A75E	61	Male	2	III	T4	M0	N0
TCGA-BC-A8YO	66	Female	3	III	T4	M0	N0
TCGA-G3-AAV1	51	Male	3	III	T4	M0	N0
TCGA-DD-A119	40	Male	3	IV	T3	M1	N0
TCGA-DD-A1EK	64	Female	2	IV	T4	M1	N0
TCGA-DD-A3A9	64	Female	2	IV	T4	M1	N0
TCGA-DD-AAE4	49	Female	1	I	T1	M0	N0
TCGA-DD-A1EJ	71	Female	2	III	T1	M0	N1
TCGA-RC-A6M5	20	Female	2	IV	T1	M0	N1
TCGA-DD-A4NA	67	Female	3	III	T2	M0	N1
TCGA-CC-A8HS	18	Male	1	III	T3	M0	N1
