# Supplementary material for: Identification of a Pyroptosis-Related Prognostic Signature Combined With Experiments in Hepatocellular Carcinoma
Source: Front Mol Biosci. 2022 Mar 4;9:822503. doi: 10.3389/fmolb.2022.822503 (PMC8931679; doi:10.3389/fmolb.2022.822503)
Supplement: Supplementary file 2 [file Table3.XLSX]

## Sheet: Supplementary Table 3 
ID	Gender	Age	Stage
DO50803	Female	62	Stage I
DO50791	Female	79	Stage I
DO45235	Female	68	Stage I
DO45299	Female	70	Stage I
DO45187	Female	32	Stage I
DO227801	Female	77	Stage I
DO48736	Female	76	Stage I
DO48721	Female	58	Stage I
DO23552	Female	80	Stage I
DO23532	Female	71	Stage I
DO23548	Female	78	Stage I
DO50811	Male	62	Stage I
DO50807	Male	67	Stage I
DO50776	Male	75	Stage I
DO45287	Male	74	Stage I
DO45249	Male	57	Stage I
DO45241	Male	49	Stage I
DO45229	Male	74	Stage I
DO45225	Male	69	Stage I
DO45213	Male	58	Stage I
DO45207	Male	68	Stage I
DO45201	Male	49	Stage I
DO45137	Male	38	Stage I
DO45135	Male	77	Stage I
DO45105	Male	61	Stage I
DO45195	Male	62	Stage I
DO48737	Male	52	Stage I
DO48723	Male	73	Stage I
DO48725	Male	66	Stage I
DO23550	Male	69	Stage I
DO23539	Male	77	Stage I
DO23535	Male	67	Stage I
DO23547	Male	74	Stage I
DO23540	Male	73	Stage I
DO23512	Male	60	Stage I
DO23527	Male	72	Stage I
DO50819	Female	72	Stage II
DO50799	Female	66	Stage II
DO50789	Female	73	Stage II
DO50774	Female	68	Stage II
DO45251	Female	57	Stage II
DO45247	Female	31	Stage II
DO45245	Female	75	Stage II
DO45227	Female	57	Stage II
DO45203	Female	71	Stage II
DO45205	Female	67	Stage II
DO45153	Female	77	Stage II
DO45149	Female	70	Stage II
DO45123	Female	78	Stage II
DO45117	Female	73	Stage II
DO45107	Female	63	Stage II
DO45199	Female	86	Stage II
DO45189	Female	85	Stage II
DO45183	Female	72	Stage II
DO45191	Female	61	Stage II
DO45179	Female	78	Stage II
DO45181	Female	84	Stage II
DO48760	Female	70	Stage II
DO48743	Female	69	Stage II
DO48730	Female	73	Stage II
DO48727	Female	81	Stage II
DO48728	Female	74	Stage II
DO48720	Female	62	Stage II
DO48715	Female	58	Stage II
DO48700	Female	78	Stage II
DO48697	Female	64	Stage II
DO23510	Female	80	Stage II
DO23528	Female	45	Stage II
DO23524	Female	71	Stage II
DO23508	Female	79	Stage II
DO50855	Male	47	Stage II
DO50857	Male	72	Stage II
DO50859	Male	77	Stage II
DO50840	Male	49	Stage II
DO50822	Male	66	Stage II
DO50825	Male	70	Stage II
DO50817	Male	75	Stage II
DO50818	Male	65	Stage II
DO50813	Male	56	Stage II
DO50816	Male	63	Stage II
DO50808	Male	68	Stage II
DO50800	Male	74	Stage II
DO50802	Male	49	Stage II
DO50804	Male	81	Stage II
DO50805	Male	72	Stage II
DO45273	Male	62	Stage II
DO45253	Male	50	Stage II
DO45239	Male	42	Stage II
DO45237	Male	58	Stage II
DO45231	Male	84	Stage II
DO45219	Male	78	Stage II
DO45215	Male	65	Stage II
DO45165	Male	75	Stage II
DO45167	Male	67	Stage II
DO45161	Male	74	Stage II
DO45163	Male	76	Stage II
DO45155	Male	69	Stage II
DO45157	Male	62	Stage II
DO45141	Male	73	Stage II
DO45115	Male	81	Stage II
DO45111	Male	74	Stage II
DO45109	Male	63	Stage II
DO45101	Male	63	Stage II
DO45197	Male	51	Stage II
DO45185	Male	89	Stage II
DO45175	Male	74	Stage II
DO227643	Male	79	Stage II
DO45301	Male	56	Stage II
DO48761	Male	55	Stage II
DO48751	Male	68	Stage II
DO48742	Male	76	Stage II
DO48733	Male	72	Stage II
DO48716	Male	71	Stage II
DO48712	Male	50	Stage II
DO48719	Male	80	Stage II
DO48706	Male	72	Stage II
DO48701	Male	78	Stage II
DO48679	Male	72	Stage II
DO48674	Male	80	Stage II
DO48672	Male	81	Stage II
DO48693	Male	71	Stage II
DO48695	Male	77	Stage II
DO48681	Male	57	Stage II
DO45095	Male	66	Stage II
DO45096	Male	69	Stage II
DO45091	Male	56	Stage II
DO45093	Male	71	Stage II
DO23538	Male	67	Stage II
DO23537	Male	79	Stage II
DO23536	Male	56	Stage II
DO23534	Male	60	Stage II
DO23533	Male	61	Stage II
DO23546	Male	63	Stage II
DO23545	Male	67	Stage II
DO23544	Male	67	Stage II
DO23543	Male	63	Stage II
DO23541	Male	65	Stage II
DO23517	Male	62	Stage II
DO23515	Male	71	Stage II
DO23514	Male	64	Stage II
DO23518	Male	67	Stage II
DO50839	Female	47	Stage III
DO50820	Female	77	Stage III
DO45289	Female	78	Stage III
DO45243	Female	74	Stage III
DO45217	Female	69	Stage III
DO45177	Female	81	Stage III
DO45303	Female	62	Stage III
DO48757	Female	68	Stage III
DO48704	Female	68	Stage III
DO48682	Female	72	Stage III
DO23531	Female	78	Stage III
DO23511	Female	83	Stage III
DO50850	Male	74	Stage III
DO50845	Male	72	Stage III
DO50832	Male	73	Stage III
DO50829	Male	78	Stage III
DO50814	Male	83	Stage III
DO50815	Male	62	Stage III
DO50809	Male	56	Stage III
DO50798	Male	77	Stage III
DO50787	Male	63	Stage III
DO50783	Male	62	Stage III
DO45283	Male	60	Stage III
DO45285	Male	59	Stage III
DO45279	Male	67	Stage III
DO45275	Male	65	Stage III
DO45277	Male	64	Stage III
DO45269	Male	59	Stage III
DO45265	Male	73	Stage III
DO45267	Male	73	Stage III
DO45261	Male	74	Stage III
DO45263	Male	67	Stage III
DO45257	Male	46	Stage III
DO45259	Male	65	Stage III
DO45255	Male	81	Stage III
DO45233	Male	83	Stage III
DO45211	Male	76	Stage III
DO45169	Male	74	Stage III
DO45171	Male	56	Stage III
DO45159	Male	65	Stage III
DO45143	Male	69	Stage III
DO45145	Male	78	Stage III
DO45139	Male	63	Stage III
DO45133	Male	64	Stage III
DO45129	Male	61	Stage III
DO45125	Male	58	Stage III
DO45127	Male	73	Stage III
DO45121	Male	61	Stage III
DO45119	Male	74	Stage III
DO45113	Male	58	Stage III
DO45103	Male	47	Stage III
DO45173	Male	63	Stage III
DO48759	Male	73	Stage III
DO48747	Male	62	Stage III
DO48746	Male	76	Stage III
DO48741	Male	64	Stage III
DO48732	Male	73	Stage III
DO48677	Male	58	Stage III
DO45099	Male	46	Stage III
DO45097	Male	69	Stage III
DO45094	Male	76	Stage III
DO23551	Male	73	Stage III
DO23549	Male	74	Stage III
DO23542	Male	66	Stage III
DO23516	Male	69	Stage III
DO23513	Male	76	Stage III
DO23519	Male	65	Stage III
DO23526	Male	66	Stage III
DO23523	Male	52	Stage III
DO23521	Male	63	Stage III
DO23509	Male	60	Stage III
DO45221	Female	75	Stage IV
DO45297	Female	61	Stage IV
DO45193	Female	68	Stage IV
DO45307	Female	54	Stage IV
DO50844	Male	75	Stage IV
DO50806	Male	70	Stage IV
DO50793	Male	76	Stage IV
DO50785	Male	37	Stage IV
DO50778	Male	60	Stage IV
DO45281	Male	83	Stage IV
DO45223	Male	67	Stage IV
DO45209	Male	70	Stage IV
DO45131	Male	53	Stage IV
DO45305	Male	66	Stage IV
DO48717	Male	54	Stage IV
DO45092	Male	62	Stage IV
DO23530	Male	53	Stage IV
DO23525	Male	71	Stage IV
DO23529	Male	72	Stage IV
