# Supplementary material for: Identification of a Pyroptosis-Related Prognostic Signature Combined With Experiments in Hepatocellular Carcinoma
Source: Front Mol Biosci. 2022 Mar 4;9:822503. doi: 10.3389/fmolb.2022.822503 (PMC8931679; doi:10.3389/fmolb.2022.822503)
Supplement: Supplementary file 6 [file Table4.XLSX]

## Sheet: Sheet1
The univariate Cox regression analysis in TCGA
id	HR	HR.95L	HR.95H	pvalue
Age	1.00653	0.98854	1.02484	0.479512
Gender	0.778313	0.487039	1.24378	0.294705
Grade	1.01308	0.743478	1.38045	0.934392
Stage	1.87885	1.4657	2.40844	6.43623e-07
T	1.81628	1.44255	2.28683	3.8286e-07
M	3.92434	1.23013	12.5194	0.0208944
N	2.06977	0.505749	8.47054	0.311643
riskScore	4.81325	2.74695	8.43385	3.99507e-08
The multivariate Cox regression analysis in TCGA
id	HR	HR.95L	HR.95H	pvalue
Age	1.01424	0.994309	1.03457	0.162608
Gender	1.31284	0.780254	2.20896	0.305226
Grade	0.943642	0.66818	1.33266	0.741877
Stage	1.01711	0.38109	2.71461	0.972981
T	1.69337	0.702157	4.08385	0.240914
M	2.66898	0.672889	10.5863	0.162588
N	0.99267	0.162486	6.06446	0.993643
riskScore	4.96783	2.70986	9.10726	2.17503e-07
The univariate Cox regression analysis in ICGC
id	HR	HR.95L	HR.95H	pvalue
Age	1.30388	0.690474	2.46223	0.413316
Gender	0.502132	0.268152	0.940274	0.0313676
Stage	2.20277	1.51881	3.19475	3.13906e-05
riskScore	3.5196	1.46382	8.46251	0.00493466
The multivariate Cox regression analysis in ICGC
id	HR	HR.95L	HR.95H	pvalue
Age	1.42602	0.748765	2.71587	0.280271
Gender	0.404061	0.21264	0.767799	0.00566319
Stage	2.1845	1.51297	3.15409	3.05351e-05
riskScore	2.64227	1.08863	6.41314	0.0317393
